# Supplementary material for: Development of pH-Responsive Hyaluronic Acid-Conjugated Cyclodextrin Nanoparticles for Chemo-/CO-Gas Dual Therapy
Source: Pharmaceutics. 2023 Jun 25;15(7):1818. doi: 10.3390/pharmaceutics15071818 (PMC10384822; doi:10.3390/pharmaceutics15071818)
Supplement: Supplementary file 1 [file pharmaceutics-15-01818-s001.zip]

Archive with 1 entries (1 files):
- pharmaceutics-2450470-supplementary.pdf
